# Supplementary material for: Protective and Regenerative Effects of Reconstituted HDL on Human Rotator Cuff Fibroblasts under Hypoxia: An In Vitro Study
Source: Antioxidants (Basel). 2024 Apr 22;13(4):497. doi: 10.3390/antiox13040497 (PMC11047627; doi:10.3390/antiox13040497)
Supplement: Supplementary file 1 [file antioxidants-13-00497-s001.zip]

Archive with 1 entries (1 files):
- antioxidants-2930368-supplementary.pdf
